# Supplementary material for: Causal relationship between immune cells and Guillain-Barré syndrome: a Mendelian randomization study
Source: Front Neurol. 2024 Nov 12;15:1446472. doi: 10.3389/fneur.2024.1446472 (PMC11588641; doi:10.3389/fneur.2024.1446472)
Supplement: Supplementary file 2 [file Table_2.xlsx]

## Sheet: Sheet1
Supplementary Table 1 The causal effect of 20 immune cell phenotypes as risk factors for GBS using 5 methods including MR Egger, Weighted median, Inverse variance weighted, Simple mode, Weighted mode.
outcome	exposure	Trait type	Panel	Statistical trait name	Trait	method	nsnp	pval	or	or_lci95	or_uci95
GBS	ebi-a-GCST90002005	MFI	Monocyte	mono.trait47	CD16 on CD14+ CD16+ monocyte	MR Egger	16	0.443632	1.155	0.807222	1.65261
						Weighted median	16	0.141427	1.26519	0.924686	1.73108
						Inverse variance weighted	16	0.0346159	1.28494	1.0183	1.62141
						Simple mode	16	0.775305	1.08348	0.630942	1.86061
						Weighted mode	16	0.136977	1.26215	0.944025	1.68747
	ebi-a-GCST90001749	MFI	B cell	Bcells.trait381	CD20 on IgD+ CD38- naive	MR Egger	10	0.0946906	1.78868	0.98026	3.2638
						Weighted median	10	0.0144834	1.68179	1.10863	2.55126
						Inverse variance weighted	10	0.049348	1.41176	1.00098	1.99113
						Simple mode	10	0.105034	1.71504	0.953848	3.08368
						Weighted mode	10	0.0345616	1.71504	1.1212	2.6234
	ebi-a-GCST90001752	MFI	B cell	Bcells.trait384	CD20 on IgD+ CD38dim	MR Egger	22	0.638628	1.08582	0.774091	1.52307
						Weighted median	22	0.675094	1.07579	0.764484	1.51387
						Inverse variance weighted	22	0.0211471	1.31259	1.04159	1.65411
						Simple mode	22	0.131627	1.6248	0.886021	2.9796
						Weighted mode	22	0.489422	1.10939	0.830793	1.4814
	ebi-a-GCST90001939	MFI	Treg	Blue.780.60.CD25.trait5	CD25 on activated Treg	MR Egger	9	0.663092	1.27319	0.449511	3.60619
						Weighted median	9	0.0866678	1.96445	0.907329	4.25321
						Inverse variance weighted	9	0.043276	1.91313	1.01979	3.58907
						Simple mode	9	0.295855	1.84013	0.631972	5.35795
						Weighted mode	9	0.157442	1.9331	0.844385	4.42557
	ebi-a-GCST90001857	MFI	Treg	Blue.530.30.Treg.trait15	CD3 on activated & secreting Treg	MR Egger	13	0.433954	1.18768	0.784179	1.79879
						Weighted median	13	0.093668	1.3116	0.955141	1.8011
						Inverse variance weighted	13	0.0337177	1.29255	1.01995	1.63801
						Simple mode	13	0.632731	1.14962	0.658424	2.00727
						Weighted mode	13	0.167364	1.28357	0.920094	1.79064
	ebi-a-GCST90001860	MFI	Treg	Blue.530.30.Treg.trait21	CD3 on CD39+ CD4+	MR Egger	13	0.0845609	1.42495	0.988063	2.05501
						Weighted median	13	0.129018	1.24368	0.938473	1.64816
						Inverse variance weighted	13	0.0191046	1.2944	1.04313	1.60619
						Simple mode	13	0.889204	1.03472	0.64666	1.65564
						Weighted mode	13	0.173236	1.23841	0.927179	1.65412
	ebi-a-GCST90001868	MFI	Treg	Blue.530.30.Treg.trait8	CD3 on CD4 Treg	MR Egger	8	0.281742	1.34788	0.821774	2.2108
						Weighted median	8	0.0712077	1.33758	0.975187	1.83466
						Inverse variance weighted	8	0.0140857	1.39476	1.0694	1.81913
						Simple mode	8	0.112232	1.74318	0.956877	3.17563
						Weighted mode	8	0.140089	1.34625	0.948457	1.91088
	ebi-a-GCST90001846	MFI	Maturation stages of T cell	Blue.530.30.MT.trait9	CD3 on CM CD8br	MR Egger	10	0.621299	1.20972	0.58512	2.50107
						Weighted median	10	0.190119	1.35564	0.859936	2.1371
						Inverse variance weighted	10	0.0428669	1.46027	1.01223	2.10662
						Simple mode	10	0.0485563	2.88685	1.16047	7.18149
						Weighted mode	10	0.315949	1.30559	0.798093	2.13581
	ebi-a-GCST90001843	MFI	Maturation stages of T cell	Blue.530.30.MT.trait5	CD3 on EM CD4+	MR Egger	15	0.219594	1.2542	0.88897	1.76948
						Weighted median	15	0.113564	1.2797	0.942843	1.7369
						Inverse variance weighted	15	0.0492897	1.24544	1.00068	1.55006
						Simple mode	15	0.304772	1.28277	0.811279	2.02826
						Weighted mode	15	0.0779185	1.31275	0.991767	1.73763
	ebi-a-GCST90001855	MFI	Treg	Blue.530.30.Treg.trait13	CD3 on secreting Treg	MR Egger	14	0.603146	1.1081	0.760204	1.61521
						Weighted median	14	0.14216	1.24906	0.928138	1.68094
						Inverse variance weighted	14	0.0208243	1.29228	1.03973	1.60617
						Simple mode	14	0.558083	1.1713	0.699489	1.96134
						Weighted mode	14	0.219084	1.22137	0.901627	1.65451
	ebi-a-GCST90001840	MFI	Maturation stages of T cell	Blue.530.30.MT.trait12	CD3 on TD CD8br	MR Egger	14	0.202554	1.74965	0.775711	3.94641
						Weighted median	14	0.0261286	1.68799	1.06418	2.67746
						Inverse variance weighted	14	0.036633	1.48569	1.0249	2.15364
						Simple mode	14	0.204934	1.58587	0.805635	3.12175
						Weighted mode	14	0.0894141	1.69923	0.964661	2.99315
	ebi-a-GCST90001526	Relative count	Myeloid cell	MDSC_Trait26	CD33dim HLA DR+ CD11b+ %CD33dim HLA DR+	MR Egger	13	0.0399422	1.65374	1.08295	2.52537
						Weighted median	13	0.036763	1.35981	1.01907	1.81447
						Inverse variance weighted	13	0.0320958	1.26177	1.02008	1.56073
						Simple mode	13	0.260695	1.31694	0.833755	2.08015
						Weighted mode	13	0.0368537	1.38191	1.05489	1.81029
	ebi-a-GCST90001670	Relative count	Treg	Treg_Trait585	CD39+ CD8br %T cell	MR Egger	15	0.772922	1.07742	0.656084	1.76933
						Weighted median	15	0.172789	1.35515	0.875449	2.09769
						Inverse variance weighted	15	0.0437	1.36134	1.00875	1.83718
						Simple mode	15	0.194799	1.6555	0.801329	3.42018
						Weighted mode	15	0.269597	1.40636	0.786295	2.51539
	ebi-a-GCST90001981	MFI	Monocyte	mono.trait11	CD40 on CD14+ CD16+ monocyte	MR Egger	16	0.131454	1.21828	0.956848	1.55115
						Weighted median	16	0.034975	1.24198	1.01539	1.51912
						Inverse variance weighted	16	0.0300979	1.17143	1.01535	1.35151
						Simple mode	16	0.120211	1.32483	0.948069	1.85132
						Weighted mode	16	0.0328032	1.2332	1.03549	1.46865
	ebi-a-GCST90001539	Relative count	Maturation stages of T cell	MT_Trait505	CM CD4+ %T cell	MR Egger	11	0.646874	1.48407	0.289937	7.59631
						Weighted median	11	0.0707032	1.92154	0.946341	3.90168
						Inverse variance weighted	11	0.042599	1.76182	1.01907	3.04593
						Simple mode	11	0.327	1.87648	0.566905	6.2112
	ebi-a-GCST90001969	Morphological parameter	TBNK	FSC.TBNK.trait11	FSC-A on NK	MR Egger	13	0.358344	1.20978	0.819609	1.78568
						Weighted median	13	0.186809	1.25948	0.894194	1.77398
						Inverse variance weighted	13	0.0496707	1.29641	1.00037	1.68007
						Simple mode	13	0.176334	1.47987	0.866988	2.52602
						Weighted mode	13	0.155278	1.3031	0.925504	1.83474
	ebi-a-GCST90001648	Absolute count	TBNK	TB_Trait569	HLA DR+ NK AC	MR Egger	9	0.166484	1.64987	0.873826	3.11511
						Weighted median	9	0.0218208	1.57486	1.06826	2.32168
						Inverse variance weighted	9	0.0129519	1.56847	1.09977	2.23691
						Simple mode	9	0.0779142	1.9696	1.02073	3.80052
						Weighted mode	9	0.0488923	1.59472	1.07517	2.36533
	ebi-a-GCST90001877	MFI	Maturation stages of T cell	HVEM1000_150630.trait4	HVEM on naive CD4+	MR Egger	9	0.481829	1.22778	0.71439	2.11011
						Weighted median	9	0.0663927	1.40902	0.977062	2.03193
						Inverse variance weighted	9	0.00754504	1.45124	1.1043	1.90717
						Simple mode	9	0.109163	1.58737	0.960385	2.62367
						Weighted mode	9	0.124092	1.42681	0.9512	2.14024
	ebi-a-GCST90001428	Relative count	B cell	BC_Trait5	IgD- CD38dim %B cell	MR Egger	13	0.039715	2.25227	1.13835	4.45623
						Weighted median	13	0.0758541	1.61971	0.951056	2.75846
						Inverse variance weighted	13	0.0341956	1.49983	1.03066	2.18257
						Simple mode	13	0.30389	1.6362	0.666257	4.01819
						Weighted mode	13	0.105784	1.69149	0.938584	3.04836
	ebi-a-GCST90001411	Relative count	B cell	BC_Trait31	IgD+ CD24+ %B cell	MR Egger	10	0.226825	1.80765	0.745043	4.38579
						Weighted median	10	0.0393413	1.84181	1.03027	3.29259
						Inverse variance weighted	10	0.0368436	1.64792	1.03098	2.63405
						Simple mode	10	0.100031	2.18883	0.947136	5.05836
						Weighted mode	10	0.0728239	2.0017	1.02454	3.91086
