# Supplementary material for: Causal relationship between immune cells and Guillain-Barré syndrome: a Mendelian randomization study
Source: Front Neurol. 2024 Nov 12;15:1446472. doi: 10.3389/fneur.2024.1446472 (PMC11588641; doi:10.3389/fneur.2024.1446472)
Supplement: Supplementary file 3 [file Table_3.xlsx]

## Sheet: Sheet1
Supplementary Table 2 The causal effect of 13 immune cell phenotypes as protective factors for GBS using 5 methods including MR Egger, Weighted median, Inverse variance weighted, Simple mode, Weighted mode.
outcome	exposure	Trait type	Panel	Statistical trait name	Trait	method	nsnp	pval	or	or_lci95	or_uci95
GBS	ebi-a-GCST90001449	Relative count	cDC	DC_Trait525	CD11c+ monocyte %monocyte	MR Egger	11	0.103934	0.563216	0.302348	1.04916
						Weighted median	11	0.0497171	0.615482	0.379042	0.999409
						Inverse variance weighted	11	0.0296992	0.704424	0.513632	0.966087
						Simple mode	11	0.173285	0.605794	0.310003	1.18381
						Weighted mode	11	0.0382952	0.601611	0.396226	0.913456
	ebi-a-GCST90001930	MFI	Treg	Blue.670.LP.Treg.trait5	CD127 on CD28- CD8br	MR Egger	12	0.47566	0.841047	0.532107	1.32936
						Weighted median	12	0.266883	0.803538	0.546149	1.18223
						Inverse variance weighted	12	0.0336415	0.726604	0.54116	0.975595
						Simple mode	12	0.347754	0.726247	0.383256	1.37619
						Weighted mode	12	0.281778	0.798875	0.541501	1.17858
	ebi-a-GCST90001739	MFI	B cell	Bcells.trait329	CD19 on PB/PC	MR Egger	13	0.375189	0.700112	0.328717	1.49112
						Weighted median	13	0.27271	0.69174	0.358038	1.33646
						Inverse variance weighted	13	0.0157602	0.577486	0.369797	0.901819
						Simple mode	13	0.634102	0.80055	0.327822	1.95496
						Weighted mode	13	0.377621	0.731066	0.374036	1.42889
	ebi-a-GCST90001667	Relative count	Treg	Treg_Trait580	CD28+ CD45RA- CD8dim %T cell	MR Egger	15	0.0646379	0.873991	0.766857	0.996092
						Weighted median	15	0.065122	0.856815	0.727057	1.00973
						Inverse variance weighted	15	0.0103039	0.862607	0.770503	0.965721
						Simple mode	15	0.720798	0.952466	0.733118	1.23744
						Weighted mode	15	0.0542844	0.867712	0.760103	0.990555
	ebi-a-GCST90001513	Absolute count	Treg	f_Treg_Trait542	CD4 Treg AC	MR Egger	13	0.532317	0.85274	0.525408	1.384
						Weighted median	13	0.113734	0.728186	0.491506	1.07884
						Inverse variance weighted	13	0.0382545	0.726909	0.537595	0.98289
						Simple mode	13	0.444182	0.774475	0.4112	1.45869
						Weighted mode	13	0.16945	0.744677	0.501551	1.10566
	ebi-a-GCST90001913	MFI	TBNK	Blue.670.LP.TBNK.trait13	CD45 on granulocyte	MR Egger	10	0.528714	0.668197	0.201248	2.21859
						Weighted median	10	0.10359	0.616117	0.343861	1.10393
						Inverse variance weighted	10	0.0423472	0.620545	0.391472	0.98366
						Simple mode	10	0.186802	0.569292	0.262867	1.23292
						Weighted mode	10	0.14744	0.590304	0.307595	1.13285
	ebi-a-GCST90001468	Absolute count	cDC	f_DC_Trait516	CD62L- myeloid DC AC	MR Egger	10	0.0567858	0.540437	0.314241	0.929452
						Weighted median	10	0.0256681	0.675866	0.479073	0.953498
						Inverse variance weighted	10	0.0368392	0.694176	0.492748	0.977945
						Simple mode	10	0.645574	0.84182	0.414143	1.71115
						Weighted mode	10	0.0517268	0.678992	0.483991	0.952561
	ebi-a-GCST90001905	MFI	cDC	Blue.670.LP.cDC.trait3	CD86 on monocyte	MR Egger	7	0.325286	0.786096	0.510021	1.21161
						Weighted median	7	0.0762907	0.70187	0.474528	1.03813
						Inverse variance weighted	7	0.0496588	0.73711	0.543575	0.999551
						Simple mode	7	0.118898	0.541929	0.279997	1.04889
						Weighted mode	7	0.125704	0.687535	0.454932	1.03907
	ebi-a-GCST90001612	Relative count	TBNK	TB_Trait526	CD8dim %leukocyte	MR Egger	11	0.350525	0.628328	0.249152	1.58456
						Weighted median	11	0.101504	0.625272	0.356443	1.09685
						Inverse variance weighted	11	0.0293484	0.621075	0.404631	0.953299
						Simple mode	11	0.130647	0.511087	0.229892	1.13623
						Weighted mode	11	0.186099	0.592326	0.287457	1.22053
	ebi-a-GCST90001997	MFI	Monocyte	mono.trait36	CX3CR1 on CD14+ CD16- monocyte	MR Egger	19	0.40849	0.785702	0.449804	1.37244
						Weighted median	19	0.0505915	0.719842	0.517731	1.00085
						Inverse variance weighted	19	0.0157439	0.717155	0.547544	0.939304
						Simple mode	19	0.536387	0.843298	0.496396	1.43263
						Weighted mode	19	0.19047	0.777757	0.541486	1.11712
	ebi-a-GCST90001441	Relative count	B cell	BC_Trait63	IgD+ CD24- %lymphocyte	MR Egger	12	0.874665	0.859099	0.136519	5.40621
						Weighted median	12	0.0286496	0.463622	0.232892	0.922944
						Inverse variance weighted	12	0.023596	0.55372	0.331907	0.923773
						Simple mode	12	0.260362	0.48035	0.143082	1.61262
						Weighted mode	12	0.193782	0.432088	0.131671	1.41793
	ebi-a-GCST90001530	Absolute count	Myeloid cell	MDSC_Trait4	Mo MDSC AC	MR Egger	15	0.0625823	0.67791	0.466337	0.985474
						Weighted median	15	0.0843897	0.777106	0.583573	1.03482
						Inverse variance weighted	15	0.0107741	0.762612	0.619209	0.939227
						Simple mode	15	0.298415	0.811824	0.556091	1.18516
						Weighted mode	15	0.0583429	0.745833	0.564349	0.985677
	ebi-a-GCST90001577	Absolute count	B cell	N_BC_Trait4	Transitional AC	MR Egger	20	0.220224	0.758747	0.495522	1.1618
						Weighted median	20	0.358793	0.825457	0.547982	1.24343
						Inverse variance weighted	20	0.0198121	0.704149	0.52422	0.945835
						Simple mode	20	0.150551	0.566924	0.269801	1.19126
						Weighted mode	20	0.235674	0.786868	0.536164	1.1548
