# Supplementary material for: Causal relationship between immune cells and Guillain-Barré syndrome: a Mendelian randomization study
Source: Front Neurol. 2024 Nov 12;15:1446472. doi: 10.3389/fneur.2024.1446472 (PMC11588641; doi:10.3389/fneur.2024.1446472)
Supplement: Supplementary file 4 [file Table_4.xlsx]

## Sheet: Sheet1
Supplementary Table 3 The result of heterogeneity test and horizontal pleiotropic test
outcome	exposure	Trait type	Panel	Statistical trait name	Trait	Heterogeneity test				Horizontal pleiotropic test
						Method	Q	Q_df	Q_pval	egger_intercept	se	pval
GBS	ebi-a-GCST90002005	MFI	Monocyte	mono.trait47	CD16 on CD14+ CD16+ monocyte	MR Egger	14.1659	14	0.437426	0.0532989	0.0692014	0.453983
						Inverse variance weighted	14.7661	15	0.46839
	ebi-a-GCST90001749	MFI	B cell	Bcells.trait381	CD20 on IgD+ CD38- naive	MR Egger	10.2399	8	0.248589	-0.0912173	0.096745	0.373349
						Inverse variance weighted	11.3778	9	0.250698
	ebi-a-GCST90001752	MFI	B cell	Bcells.trait384	CD20 on IgD+ CD38dim	MR Egger	13.3071	20	0.863823	0.0662549	0.044029	0.148004
						Inverse variance weighted	15.5715	21	0.793222
	ebi-a-GCST90001939	MFI	Treg	Blue.780.60.CD25.trait5	CD25 on activated Treg	MR Egger	8.78836	7	0.26821	0.105363	0.109229	0.366877
						Inverse variance weighted	9.95654	8	0.26809
	ebi-a-GCST90001857	MFI	Treg	Blue.530.30.Treg.trait15	CD3 on activated & secreting Treg	MR Egger	8.15513	11	0.699344	0.0337637	0.069401	0.636159
						Inverse variance weighted	8.39181	12	0.753811
	ebi-a-GCST90001860	MFI	Treg	Blue.530.30.Treg.trait21	CD3 on CD39+ CD4+	MR Egger	11.3114	11	0.417557	-0.0442285	0.0689339	0.534269
						Inverse variance weighted	11.7347	12	0.467215
	ebi-a-GCST90001868	MFI	Treg	Blue.530.30.Treg.trait8	CD3 on CD4 Treg	MR Egger	4.89515	6	0.55733	0.0143837	0.0896001	0.87773
						Inverse variance weighted	4.92092	7	0.669614
	ebi-a-GCST90001846	MFI	Maturation stages of T cell	Blue.530.30.MT.trait9	CD3 on CM CD8br	MR Egger	6.00623	8	0.646534	0.0547587	0.0930786	0.572557
						Inverse variance weighted	6.35234	9	0.704202
	ebi-a-GCST90001843	MFI	Maturation stages of T cell	Blue.530.30.MT.trait5	CD3 on EM CD4+	MR Egger	14.1659	14	0.437426	0.0532989	0.0692014	0.453983
						Inverse variance weighted	14.7661	15	0.46839
	ebi-a-GCST90001855	MFI	Treg	Blue.530.30.Treg.trait13	CD3 on secreting Treg	MR Egger	6.60411	12	0.882629	0.0672862	0.0687108	0.346778
						Inverse variance weighted	7.56308	13	0.870855
	ebi-a-GCST90001840	MFI	Maturation stages of T cell	Blue.530.30.MT.trait12	CD3 on TD CD8br	MR Egger	16.1715	12	0.183505	-0.0423466	0.0947817	0.66299
						Inverse variance weighted	16.4405	13	0.226157
	ebi-a-GCST90001526	Relative count	Myeloid cell	MDSC_Trait26	CD33dim HLA DR+ CD11b+ %CD33dim HLA DR+	MR Egger	8.57054	11	0.661466	-0.109955	0.0759132	0.175394
						Inverse variance weighted	10.6685	12	0.557521
	ebi-a-GCST90001670	Relative count	Treg	Treg_Trait585	CD39+ CD8br %T cell	MR Egger	11.1974	13	0.594287	0.0998408	0.0860682	0.266902
						Inverse variance weighted	12.543	14	0.56278
	ebi-a-GCST90001981	MFI	Monocyte	mono.trait11	CD40 on CD14+ CD16+ monocyte	MR Egger	14.2287	14	0.432813	-0.0303476	0.0765249	0.697663
						Inverse variance weighted	14.3886	15	0.496287
	ebi-a-GCST90001539	Relative count	Maturation stages of T cell	MT_Trait505	CM CD4+ %T cell	MR Egger	12.377	9	0.192882	0.0311708	0.141651	0.83074
						Inverse variance weighted	12.4436	10	0.256467
	ebi-a-GCST90001969	Morphological parameter	TBNK	FSC.TBNK.trait11	FSC-A on NK	MR Egger	6.82166	11	0.813336	0.028092	0.0602019	0.64987
						Inverse variance weighted	7.03941	12	0.854998
	ebi-a-GCST90001648	Absolute count	TBNK	TB_Trait569	HLA DR+ NK AC	MR Egger	9.17147	7	0.240579	-0.0172993	0.0890688	0.851517
						Inverse variance weighted	9.22089	8	0.324006
	ebi-a-GCST90001877	MFI	Maturation stages of T cell	HVEM1000_150630.trait4	HVEM on naive CD4+	MR Egger	4.35872	7	0.737656	0.0605677	0.0864102	0.50597
						Inverse variance weighted	4.85003	8	0.773478
	ebi-a-GCST90001428	Relative count	B cell	BC_Trait5	IgD- CD38dim %B cell	MR Egger	9.39373	11	0.585598	-0.106238	0.0759844	0.189621
						Inverse variance weighted	11.3486	12	0.499307
	ebi-a-GCST90001411	Relative count	B cell	BC_Trait31	IgD+ CD24+ %B cell	MR Egger	10.4328	8	0.235955	-0.0254631	0.103193	0.811314
						Inverse variance weighted	10.5122	9	0.310634
	ebi-a-GCST90001449	Relative count	cDC	DC_Trait525	CD11c+ monocyte %monocyte	MR Egger	5.95616	9	0.744298	0.0929932	0.113657	0.434377
						Inverse variance weighted	6.62559	10	0.760255
	ebi-a-GCST90001930	MFI	Treg	Blue.670.LP.Treg.trait5	CD127 on CD28- CD8br	MR Egger	8.56138	10	0.574173	-0.0461817	0.0564404	0.432286
						Inverse variance weighted	9.23089	11	0.600589
	ebi-a-GCST90001739	MFI	B cell	Bcells.trait329	CD19 on PB/PC	MR Egger	7.69761	11	0.740108	-0.0528654	0.0855402	0.549145
						Inverse variance weighted	8.07956	12	0.778883
	ebi-a-GCST90001667	Relative count	Treg	Treg_Trait580	CD28+ CD45RA- CD8dim %T cell	MR Egger	12.8348	13	0.460648	-0.0186802	0.047951	0.703163
						Inverse variance weighted	12.9866	14	0.527579
	ebi-a-GCST90001513	Absolute count	Treg	f_Treg_Trait542	CD4 Treg AC	MR Egger	10.0756	11	0.523597	-0.0638392	0.0772839	0.426337
						Inverse variance weighted	10.758	12	0.549767
	ebi-a-GCST90001913	MFI	TBNK	Blue.670.LP.TBNK.trait13	CD45 on granulocyte	MR Egger	11.1385	8	0.193975	-0.0158863	0.120103	0.898035
						Inverse variance weighted	11.1628	9	0.264712
	ebi-a-GCST90001468	Absolute count	cDC	f_DC_Trait516	CD62L- myeloid DC AC	MR Egger	9.84647	8	0.275967	0.118849	0.102967	0.281714
						Inverse variance weighted	11.4862	9	0.243845
	ebi-a-GCST90001905	MFI	cDC	Blue.670.LP.cDC.trait3	CD86 on monocyte	MR Egger	5.03335	5	0.411824	-0.0380234	0.0923347	0.697545
						Inverse variance weighted	5.20406	6	0.51792
	ebi-a-GCST90001612	Relative count	TBNK	TB_Trait526	CD8dim %leukocyte	MR Egger	8.13025	9	0.521075	0.101305	0.0875161	0.276842
						Inverse variance weighted	9.47019	10	0.488136
	ebi-a-GCST90001997	MFI	Monocyte	mono.trait36	CX3CR1 on CD14+ CD16- monocyte	MR Egger	22.4606	17	0.167649	-0.0285185	0.0772047	0.716399
						Inverse variance weighted	22.6408	18	0.204771
	ebi-a-GCST90001441	Relative count	B cell	BC_Trait63	IgD+ CD24- %lymphocyte	MR Egger	6.97208	10	0.728078	-0.072536	0.148865	0.636579
						Inverse variance weighted	7.2095	11	0.781873
	ebi-a-GCST90001530	Absolute count	Myeloid cell	MDSC_Trait4	Mo MDSC AC	MR Egger	4.51946	13	0.984308	0.0438353	0.05903	0.470933
						Inverse variance weighted	5.07091	14	0.984801
	ebi-a-GCST90001577	Absolute count	B cell	N_BC_Trait4	Transitional AC	MR Egger	12.0954	18	0.842271	-0.025212	0.052938	0.639622
						Inverse variance weighted	12.3223	19	0.871393
